# Supplementary material for: Perceived match between own and observed models’ bodies: influence of face, viewpoints, and body size
Source: Sci Rep. 2020 Aug 19;10:13991. doi: 10.1038/s41598-020-70856-8 (PMC7438501; doi:10.1038/s41598-020-70856-8)
Supplement: Supplementary file 2 — Supplementary Information 2. [file 41598_2020_70856_MOESM2_ESM.xlsx]

## Sheet: Dataset 1
Dataset 1. Raw data for all experiment questions, rated on a scale from -100 to +100, for all conditions in Experiment 1.
Jeans = 'How likely do you think it is that these jeans would fit you?', JeansConf = 'How certain are you?', Shirt = 'How likely do you think it is that this t-shirt would fit you?', ShirtConf = 'How certain are you?', Meas = 'How likely do you think it is that this model's measurements correspond to your own?', MeasConf = 'How certain are you?', Attract = 'How attractive do you find this model?'…
		Model 32
		1 view																		4 view																		8 view
		Face									No face									Face									No face									Face									No face
ID	JeansSize	Jeans	JeansConf	Shirt	ShirtConf	Meas	MeasConf	Attract	Trust	Rebrowse	Jeans	JeansConf	Shirt	ShirtConf	Meas	MeasConf	Attract	Trust	Rebrowse	Jeans	JeansConf	Shirt	ShirtConf	Meas	MeasConf	Attract	Trust	Rebrowse	Jeans	JeansConf	Shirt	ShirtConf	Meas	MeasConf	Attract	Trust	Rebrowse	Jeans	JeansConf	Shirt	ShirtConf	Meas	MeasConf	Attract	Trust	Rebrowse	Jeans	JeansConf	Shirt
1	42	-40	49.3333	-40	46.6667	-76	77.3333	44	49.3333	-100	-28	48	-51.3333	44.6667	-78	54.6667	38	26	-100	-48	49.3333	-62.6667	76	-86.6667	79.3333	32.6667	-36	-85.3333	-45.3333	53.3333	-53.3333	54.6667	-56.6667	56	45.3333	52	-100	-60	48.6667	-36.6667	34.6667	-64	68	46.6667	50.6667	-85.3333	-41.3333	64	-16.6667
2	36	45.3333	54.6667	66.6667	68	17.3333	-12	69.3333	22.6667	26.6667	27.3333	47.3333	61.3333	75.3333	31.3333	-16	60	43.3333	38.6667	29.3333	70.6667	74.6667	85.3333	40.6667	17.3333	70.6667	28	45.3333	-20.6667	35.3333	24	-31.3333	-24	36	62.6667	-42	-24	43.3333	72	75.3333	73.3333	48.6667	61.3333	85.3333	22.6667	61.3333	26.6667	46.6667	68
3	36	64	22	100	100	50	20	88	0	63.3333	54	34	100	100	34	38.6667	85.3333	0	73.3333	73.3333	88	98.6667	100	83.3333	80.6667	92	-14	86	56	57.3333	100	100	43.3333	20	85.3333	0	50.6667	62	75.3333	100	100	56.6667	50	96	0	78.6667	94.6667	89.3333	100
4	38	68	76	90.6667	85.3333	94.6667	89.3333	92	85.3333	90.6667	52	84	97.3333	96	58.6667	92	94.6667	93.3333	93.3333	75.3333	75.3333	81.3333	90	82.6667	94	96.6667	90.6667	92	73.3333	84.6667	88	79.3333	68.6667	80	86	98.6667	88	72	88	83.3333	86.6667	62.6667	95.3333	90.6667	92	94.6667	73.3333	81.3333	86.6667
5	34	64	100	44	100	70	100	72	0	64.6667	58.6667	100	51.3333	100	53.3333	100	64	0	57.3333	81.3333	100	56	100	52	100	70.6667	0	52	49.3333	100	24	100	25.3333	100	72.6667	0	49.3333	37.3333	100	53.3333	100	57.3333	100	69.3333	0	60.6667	62	100	41.3333
6	32	85.3333	65.3333	76	80	59.3333	52.6667	73.3333	45.3333	67.3333	12	-15.3333	19.3333	14	-5.33333	-32	-14.6667	-8.66667	-19.3333	100	100	100	100	100	90	58.6667	22.6667	75.3333	50	50	73.3333	57.3333	61.3333	53.3333	44	8	40	39.3333	42.6667	40	39.3333	53.3333	18.6667	50	38	49.3333	79.3333	42.6667	73.3333
7	34	-95.3333	94.6667	91.3333	85.3333	-36	36	98.6667	49.3333	54.6667	-27.3333	22.6667	92	78.6667	-14.6667	8	62.6667	42.6667	-22.6667	-78.6667	90	86.6667	89.3333	-25.3333	73.3333	94.6667	75.3333	90	-40	68	59.3333	85.3333	-24	25.3333	86	63.3333	-16	-92	94.6667	80.6667	93.3333	-41.3333	74.6667	96	86.6667	70.6667	-36.6667	37.3333	86.6667
8	36	54.6667	86	24	74.6667	70.6667	69.3333	59.3333	60	77.3333	89.3333	74.6667	28	46.6667	78	64	58.6667	62.6667	77.3333	79.3333	88	46.6667	70	78	82.6667	40.6667	76	61.3333	39.3333	56	28.6667	59.3333	40	93.3333	54.6667	76	43.3333	68	87.3333	34.6667	70	69.3333	80	53.3333	66	66.6667	53.3333	62.6667	32.6667
9	38	40	66	-8	77.3333	-18.6667	51.3333	-42.6667	-90.6667	6	61.3333	72	20.6667	-4.66667	47.3333	32	34.6667	10.6667	36	80.6667	66	73.3333	22	62.6667	27.3333	-92	-100	-86	54	81.3333	82.6667	48	43.3333	35.3333	88.6667	17.3333	40	44	80	41.3333	-38	24	-26.6667	-83.3333	-72	0	40	16	64.6667
10	44	27.3333	-20.6667	-49.3333	42.6667	-8	8	16	-100	21.3333	26.6667	20.6667	-29.3333	-38	-16	-20	29.3333	-100	24	28	41.3333	-10.6667	1.33333	-36.6667	42.6667	53.3333	-100	22	16.6667	-7.33333	-31.3333	38.6667	-14	-57.3333	45.3333	-100	-4	22.6667	-26.6667	-13.3333	12	-41.3333	26.6667	-52	-100	-34	-17.3333	34	-39.3333
11	40	67.3333	69.3333	90.6667	80	78.6667	78	57.3333	26.6667	48	82.6667	66	-65.3333	79.3333	-66.6667	80	43.3333	34	-22.6667	68	57.3333	44	58	61.3333	70.6667	69.3333	-14.6667	42	100	66.6667	-40.6667	52.6667	50	48.6667	29.3333	-42	26	55.3333	65.3333	56.6667	76.6667	68.6667	100	40	-24	52	58	86	56
12	36	68.6667	44	58.6667	49.3333	88.6667	77.3333	54.6667	35.3333	44.6667	34.6667	-46.6667	47.3333	32	16	28	-14.6667	46.6667	-50.6667	44	53.3333	80	100	46	55.3333	34.6667	41.3333	9.33333	30	32.6667	10.6667	6.66667	-21.3333	33.3333	-17.3333	14	-38.6667	75.3333	80	36.6667	40	74.6667	92	30.6667	-35.3333	62.6667	54	84	72
13	38	35.3333	57.3333	-60	53.3333	52.6667	47.3333	-42.6667	-44	34.6667	65.3333	37.3333	-61.3333	61.3333	32.6667	-38.6667	37.3333	43.3333	93.3333	53.3333	52	-37.3333	62	76.6667	54.6667	-65.3333	-56.6667	52	55.3333	-62.6667	-40.6667	70.6667	69.3333	0	47.3333	0	76	30.6667	-44	-54.6667	77.3333	-48	-34.6667	-46.6667	-88	49.3333	36	53.3333	-60.6667
14	36	96.6667	100	93.3333	97.3333	97.3333	100	81.3333	73.3333	100	70.6667	89.3333	82.6667	92	68.6667	77.3333	68	64	74	78.6667	92	74	93.3333	84	84	89.3333	74.6667	92	69.3333	80	89.3333	93.3333	73.3333	72	54.6667	69.3333	71.3333	97.3333	100	87.3333	98.6667	94.6667	100	80	70	100	85.3333	84	62
15	40	-11.3333	-36.6667	68	22.6667	-87.3333	94.6667	-36.6667	0	-52	-14.6667	-32	47.3333	20	-72.6667	97.3333	-18.6667	0	-30.6667	18.6667	-30.6667	62.6667	27.3333	-85.3333	79.3333	-70	0	-58.6667	45.3333	23.3333	61.3333	70.6667	-78.6667	85.3333	21.3333	0	-14.6667	-14.6667	-24	54.6667	20.6667	-76	73.3333	-44	0	-60	45.3333	13.3333	50.6667
16	34	34.6667	-18.6667	48.6667	10	26.6667	22.6667	12	-22.6667	44.6667	9.33333	-14.6667	33.3333	22	-22	36	41.3333	-9.33333	16	36.6667	52.6667	30.6667	49.3333	15.3333	34.6667	33.3333	-8	45.3333	47.3333	-16	44	33.3333	13.3333	21.3333	22	45.3333	52.6667	37.3333	37.3333	60	60.6667	28.6667	15.3333	52	-16.6667	58	20.6667	59.3333	43.3333
17	34	-52.6667	56	43.3333	56	-47.3333	48.6667	-90.6667	-72	-100	16	54.6667	78	86.6667	13.3333	62	-41.3333	-36	-60.6667	-85.3333	79.3333	23.3333	67.3333	-74	56	-100	-85.3333	-100	-67.3333	50	60	-42.6667	-64.6667	58.6667	55.3333	42.6667	96.6667	-62.6667	65.3333	42.6667	60	-56.6667	40	-98.6667	-81.3333	-100	-81.3333	85.3333	56
18	42	33.3333	41.3333	22.6667	-34	-17.3333	55.3333	-84.6667	-59.3333	-68	53.3333	41.3333	-64.6667	44.6667	42	-33.3333	4	-19.3333	18.6667	-27.3333	38	-51.3333	82.6667	-48	60.6667	-66.6667	-33.3333	-74	-30.6667	42.6667	17.3333	-64	33.3333	-44	-90.6667	-51.3333	-54.6667	21.3333	-15.3333	-66	71.3333	20	-28	5.33333	-22	-74.6667	58.6667	50.6667	40
19	36	54.6667	-20	69.3333	34	70	38.6667	48	51.3333	52	7.33333	-84	40	-14.6667	-12	7.33333	0	0	-36.6667	70.6667	42	86	88	78.6667	-11.3333	66	50.6667	92.6667	89.3333	89.3333	84.6667	73.3333	87.3333	52	64	0	72	100	73.3333	24.6667	-36.6667	75.3333	68	72	53.3333	98.6667	65.3333	88	80.6667
20	36	74	68.6667	76	73.3333	77.3333	68.6667	-57.3333	38.6667	-50.6667	66.6667	54.6667	82.6667	48	56	59.3333	40	20.6667	48.6667	84	64	88	90.6667	70.6667	74.6667	20	16	41.3333	71.3333	69.3333	70	75.3333	70	70.6667	46.6667	29.3333	54.6667	66	65.3333	73.3333	73.3333	68.6667	68	36.6667	33.3333	49.3333	83.3333	85.3333	80
21	38	12	25.3333	33.3333	34.6667	36	37.3333	18.6667	12	45.3333	14.6667	22.6667	-45.3333	38	84	84	25.3333	45.3333	76	41.3333	28	30	-45.3333	27.3333	36	26.6667	-25.3333	-8	25.3333	40	-20	17.3333	58	71.3333	25.3333	5.33333	84	-68.6667	23.3333	-57.3333	40	55.3333	48	26.6667	10	46.6667	39.3333	54.6667	42
22	40	-16	7.33333	25.3333	10.6667	1.33333	-14.6667	38.6667	-4.66667	-26	15.3333	6.66667	20	18.6667	8	6	18.6667	0	46	-13.3333	0	25.3333	25.3333	5.33333	0	30	-1.33333	5.33333	-9.33333	-2	24.6667	14.6667	-24.6667	28	38.6667	0	18	-17.3333	45.3333	27.3333	29.3333	-27.3333	29.3333	57.3333	0	-30.6667	12	17.3333	50
23	32	40	22.6667	22	30.6667	45.3333	-2.66667	0	-42.6667	-2.66667	53.3333	58.6667	64	58.6667	73.3333	86	6.66667	0	77.3333	14.6667	16	22	8.66667	30	-13.3333	0	-36	-53.3333	71.3333	64.6667	62	75.3333	62	62.6667	18.6667	0	72.6667	52	72	40	62.6667	68	50.6667	0	0	63.3333	62.6667	58.6667	56.6667
24	40	52	26.6667	86	85.3333	-29.3333	-20	88.6667	-48.6667	33.3333	26.6667	-50.6667	86.6667	88	18.6667	-57.3333	85.3333	-37.3333	30	40	22.6667	88	87.3333	19.3333	-24.6667	86.6667	-46.6667	34.6667	-33.3333	35.3333	90	88	-46.6667	13.3333	81.3333	-37.3333	-16	16	18.6667	88.6667	92	-10.6667	-18.6667	81.3333	-38.6667	17.3333	29.3333	-51.3333	86.6667
25	36	44.6667	13.3333	38.6667	50.6667	-50.6667	100	-37.3333	-100	-100	100	100	80.6667	0	-46.6667	100	47.3333	-100	4.66667	55.3333	77.3333	100	100	-100	100	-100	-100	-100	29.3333	26	53.3333	40	-10.6667	21.3333	-46.6667	-100	-100	35.3333	0	50.6667	49.3333	-50.6667	75.3333	-58.6667	-100	-100	70.6667	0	64
26	34	-26.6667	-20	-25.3333	32.6667	-37.3333	8.66667	14.6667	-32	14	-26.6667	13.3333	-35.3333	28.6667	-53.3333	16	-0.666667	-37.3333	8	-25.3333	24.6667	-31.3333	25.3333	-30.6667	18	16.6667	-36	22	6.66667	-20	-11.3333	13.3333	-15.3333	8.66667	6.66667	-16	8	-28.6667	13.3333	-17.3333	24	-32	16	10.6667	-12	20	20	10.6667	-22
27	34	26.6667	17.3333	25.3333	12	-3.33333	4.66667	8	-8	11.3333	32.6667	49.3333	40	44.6667	18	33.3333	10.6667	18	29.3333	38.6667	38.6667	41.3333	30.6667	38.6667	19.3333	-5.33333	2.66667	36	36	22.6667	29.3333	29.3333	25.3333	36.6667	16.6667	17.3333	39.3333	33.3333	36	14.6667	63.3333	46.6667	47.3333	18	-14	30.6667	30	45.3333	19.3333
28	44	-82.6667	68	-78.6667	76	-69.3333	69.3333	44	-9.33333	22	-74.6667	64	-84	82	-78	68	36	-8.66667	34.6667	-65.3333	68	-77.3333	66.6667	-80	78.6667	23.3333	-8.66667	13.3333	-54	56.6667	-65.3333	69.3333	-60.6667	57.3333	6.66667	18.6667	15.3333	-75.3333	90	-82.6667	83.3333	-80	94	42.6667	-6.66667	40	-52	75.3333	-70.6667
29	40	26	23.3333	21.3333	5.33333	23.3333	-9.33333	34.6667	5.33333	70.6667	18	6.66667	26	12	34	-15.3333	65.3333	4.66667	62	36.6667	25.3333	24.6667	12.6667	41.3333	13.3333	76	9.33333	52	46.6667	20	24.6667	-15.3333	28.6667	13.3333	73.3333	12	41.3333	22.6667	24.6667	41.3333	27.3333	16	9.33333	38	4	90.6667	46.6667	46	-12
30	44	-13.3333	-5.33333	-37.3333	50	-9.33333	32	31.3333	14.6667	24	-17.3333	27.3333	-9.33333	53.3333	-14.6667	42.6667	26	0	28.6667	-9.33333	8	-32.6667	29.3333	-6	-20.6667	46.6667	49.3333	14	-17.3333	17.3333	-24	-5.33333	-20	29.3333	25.3333	3.33333	11.3333	-17.3333	28	-42.6667	11.3333	-22	6.66667	31.3333	15.3333	16	-15.3333	39.3333	-26.6667
31	38	70	81.3333	100	96	61.3333	99.3333	78	60	81.3333	62	68	100	100	77.3333	96	81.3333	36.6667	62.6667	88	76	93.3333	100	65.3333	84	72	39.3333	85.3333	60	86.6667	83.3333	93.3333	50.6667	94.6667	80.6667	48	74	34	81.3333	76	100	60	81.3333	88	71.3333	86.6667	60	64	80
32	42	-44.6667	58.6667	-30	54	-53.3333	42.6667	18.6667	-26	-60	-65.3333	58.6667	-32	38	-53.3333	60.6667	2.66667	-30	-60	-70.6667	68.6667	-45.3333	56.6667	-62.6667	62.6667	20	-26	-72	-70.6667	53.3333	-14	18.6667	-57.3333	46	-21.3333	-24	-63.3333	10.6667	-29.3333	-21.3333	-33.3333	-59.3333	51.3333	32.6667	-45.3333	-44	-65.3333	36.6667	-38.6667
33	36	37.3333	60	64	73.3333	28.6667	45.3333	40	18	39.3333	30.6667	47.3333	82.6667	76.6667	19.3333	31.3333	20	0	19.3333	20	11.3333	68	66.6667	3.33333	26	0	8	0	21.3333	30.6667	77.3333	69.3333	17.3333	25.3333	22.6667	0	25.3333	45.3333	68	57.3333	81.3333	31.3333	56	21.3333	34	18.6667	48.6667	49.3333	46.6667
34	32	1.33333	58	-14	64.6667	61.3333	62.6667	51.3333	-38.6667	56	17.3333	74.6667	8	65.3333	69.3333	56	56.6667	35.3333	53.3333	29.3333	64.6667	-14.6667	72	72	74.6667	58.6667	-16.6667	76	-44	64.6667	-54.6667	66.6667	46.6667	36	48	-19.3333	37.3333	14.6667	67.3333	21.3333	73.3333	74.6667	75.3333	50.6667	-32	68	26.6667	35.3333	-38.6667
35	34	56	76	78.6667	90.6667	76	81.3333	81.3333	70.6667	90.6667	68.6667	82	88	83.3333	78.6667	82	66.6667	54.6667	81.3333	64	78.6667	74	82	76.6667	76	79.3333	73.3333	84.6667	87.3333	61.3333	84.6667	72	100	97.3333	58.6667	28	67.3333	73.3333	73.3333	81.3333	79.3333	87.3333	82	85.3333	72	78.6667	56.6667	61.3333	78.6667
[truncated: 456 more columns]
