# Supplementary material for: Perceived match between own and observed models’ bodies: influence of face, viewpoints, and body size
Source: Sci Rep. 2020 Aug 19;10:13991. doi: 10.1038/s41598-020-70856-8 (PMC7438501; doi:10.1038/s41598-020-70856-8)
Supplement: Supplementary file 3 — Supplementary Information 3. [file 41598_2020_70856_MOESM3_ESM.xlsx]

## Sheet: Dataset 2
Dataset 2. Raw data for all post-experiment questions in Experiment 1.
Similarity = 'Which model do you think is physically most similar to you?', Rebrowse = 'Which model would you choose as 'your model' for online shopping?'
ID	JeansSize	Similarity	Rebrowse
1	42	Model 42	Model 42
2	36	Model 38	Model 38
3	36	Model 34	Model 34
4	38	Model 36	Model 34
5	34	Model 38	Model 38
6	32	Model 36	Model 36
7	34	Model 38	Model 38
8	36	Model 42	Model 42
9	38	Model 40	Model 40
10	44	Model 34	Model 34
11	40	Model 36	Model 36
12	36	Model 34	Model 38
13	38	Model 32	Model 32
14	36	Model 32	Model 32
15	40	Model 40	Model 40
16	34	Model 38	Model 38
17	34	Model 40	Model 40
18	42	Model 44	Model 44
19	36	Model 36	Model 36
20	36	Model 32	Model 32
21	38	Model 34	Model 44
22	40	Model 44	Model 44
23	32	Model 32	Model 32
24	40	Model 40	Model 40
25	36	Model 36	Model 36
26	34	Model 32	Model 32
27	34	Model 38	Model 38
28	44	Model 42	Model 42
29	40	Model 40	Model 42
30	44	Model 44	Model 44
31	38	Model 32	Model 32
32	42	Model 44	Model 44
33	36	Model 36	Model 36
34	32	Model 36	Model 36
35	34	Model 44	Model 44
