# Supplementary material for: Perceived match between own and observed models’ bodies: influence of face, viewpoints, and body size
Source: Sci Rep. 2020 Aug 19;10:13991. doi: 10.1038/s41598-020-70856-8 (PMC7438501; doi:10.1038/s41598-020-70856-8)
Supplement: Supplementary file 4 — Supplementary Information 4. [file 41598_2020_70856_MOESM4_ESM.xlsx]

## Sheet: Dataset 3
Dataset 3. Raw data for all questionnaires in Experiment 1.
Extra = Extraversion, Agree = Agreeableness, Consc = Conscientiousness, Neuro = Neuroticism, Open = Openness
RSE = Rosenberg Self-Esteem
MBSRQ = Multidimensional Body-Self Relations Questionnaire, SIC = Subjective Importance of Corporality, BOMS = Behaviors Oriented at Maintaining Shape, SPA = Self-evaluation of Physical Attractiveness, CPA = Care for Physical Aspect
		Big 5						MBSRQ
ID	JeansSize	Extra	Agree	Consc	Neuro	Open	RSE	SIC	BOMS	SPA	CPA
1	42	5	4	3.5	1.5	5	24	3.86207	3.28571	3.66667	4.2
2	36	2.5	2	4.5	3.5	4	19	2.86207	3.85714	4	3
3	36	3.5	4	4.5	2	4	23	3.17241	4.14286	4.33333	3.6
4	38	4	4	4.5	2	2.5	30	3.62069	4.57143	4	3.8
5	34	2.5	2	3.5	4	1.5	16	2.37931	1	2.66667	3
6	32	3.5	2	4.5	3	2.5	30	3.34483	2.57143	4.33333	4.6
7	34	2	2	5	3	3.5	13	3.55172	3.57143	3	3.4
8	36	4.5	3.5	3.5	1.5	3.5	20	3.31034	4.71429	4	4
9	38	1.5	4	3.5	4	4.5	21	3.03448	3.14286	2	3.4
10	44	3.5	2.5	2.5	2	4	16	4.24138	5	2	4.4
11	40	3	4	3	1.5	3	20	3.03448	4.28571	4	3.6
12	36	4	2.5	4	1	5	26	3.17241	3.14286	4.66667	4.6
13	38	3.5	4	4.5	2	3	15	3.75862	4.57143	3	4.8
14	36	4	4.5	4.5	2.5	2.5	20	2.89655	3.71429	3.66667	3
15	40	4	4	4	3.5	4	16	3.58621	4.14286	3.66667	3.4
16	34	3	3.5	4.5	1	4.5	13	2.75862	3.57143	1.66667	2.2
17	34	4	4	4	4.5	1.5	24	2.82759	4.14286	4	3.2
18	42	4	1	3.5	3	4	22	3.34483	2.71429	3	4.4
19	36	4.5	3	5	2.5	4.5	9	3.89655	5	2.33333	4
20	36	4.5	4	4	4.5	3	19	3.44828	4	3.66667	3.4
21	38	5	3.5	4	2.5	4.5	20	3.2069	3.71429	2	2.4
22	40	3	3	2.5	3	3.5	18	3.03448	2	4.33333	4
23	32	3.5	4	4	3.5	4.5	19	3.27586	3.85714	3.33333	4
24	40	1.5	4	4	3.5	3	20	3.13793	4	3.66667	3.2
25	36	2.5	3	1.5	1.5	3.5	12	3.10345	3.85714	2.33333	3.8
26	34	5	4	3.5	3.5	3.5	17	3.37931	3.71429	2	3.4
27	34	5	2	4	2.5	4	15	3	2.42857	2.66667	3.6
28	44	3	4	4	1.5	3.5	26	3	4	3.33333	3
29	40	3.5	2.5	4	3	4.5	19	4.13793	4.42857	2.66667	4.6
30	44	2	3	1.5	4.5	3.5	13	3	1.71429	2	2.8
31	38	3	2.5	2.5	1.5	3.5	24	3.17241	4	5	4.2
32	42	3	2.5	4	3.5	5	18	3.51724	4	3	4
33	36	4	3	4.5	2	3.5	14	3.27586	2.14286	2.33333	4.6
34	32	3	2.5	3.5	3.5	3	18	3.17241	4	3	3.8
35	34	3.5	3	3.5	4.5	4.5	13	2.89655	1.57143	3.33333	3
