# Supplementary material for: Perceived match between own and observed models’ bodies: influence of face, viewpoints, and body size
Source: Sci Rep. 2020 Aug 19;10:13991. doi: 10.1038/s41598-020-70856-8 (PMC7438501; doi:10.1038/s41598-020-70856-8)
Supplement: Supplementary file 5 — Supplementary Information 5. [file 41598_2020_70856_MOESM5_ESM.xlsx]

## Sheet: Dataset 4
Dataset 4. Raw data for all experiment questions, rated on a scale from -100 to +100, for all conditions in Experiment 2.
Meas = 'How likely do you think it is that this model's measurements correspond to your own?', MeasConf = 'How certain are you?', Attract = 'How attractive do you find this model?', Trust = 'How much do you trust this model (her personality)?', Body = 'I feel as if the body of the model is my own body', Myself = 'The model reflects how I consider myself to be', Others = 'I consider the model to r…
		Model -2
		1 view																4 view																8 view
		Face								No face								Face								No face								Face								No face
ID	JeansSize	Meas	MeasConf	Attract	Trust	Body	Myself	Others	Rebrowse	Meas	MeasConf	Attract	Trust	Body	Myself	Others	Rebrowse	Meas	MeasConf	Attract	Trust	Body	Myself	Others	Rebrowse	Meas	MeasConf	Attract	Trust	Body	Myself	Others	Rebrowse	Meas	MeasConf	Attract	Trust	Body	Myself	Others	Rebrowse	Meas	MeasConf	Attract	Trust	Body	Myself	Others	Rebrowse
1	36	-100	100	-90	0	-90.6667	-90.6667	-92.6667	-100	-100	100	-84.6667	0	-90	-91.3333	-92	-100	-100	100	-100	0	-93.3333	-95.3333	-100	-100	-100	100	-100	0	-90.6667	-90.6667	-89.3333	-100	-100	100	-100	-1.33333	-100	-100	-100	-100	-100	100	-94.6667	0	-92.6667	-92.6667	-92	-99.3333
2	38	-100	100	-100	-96	-100	-100	-100	-100	-57.3333	65.3333	-42	-4	-54.6667	-67.3333	-90	-92	-100	100	-100	0	-100	-100	-33.3333	-100	-100	100	-100	-100	-100	-100	-100	-100	-100	100	-100	-100	-100	-100	-100	-100	-74.6667	58.6667	-72	-18.6667	-82.6667	-78	0	-98.6667
3	38	-78	71.3333	-5.33333	54	-66.6667	-68	-67.3333	-80.6667	-29.3333	22	18	0.666667	-26	-29.3333	-30.6667	-56	-62.6667	52	0.666667	-1.33333	-64	-70.6667	-70	-80.6667	-45.3333	26	0	18.6667	-30.6667	-48	-38.6667	-60	-60.6667	62.6667	-2.66667	42	-57.3333	-54	-44.6667	-64.6667	-70.6667	56.6667	-14	0	-45.3333	-56.6667	0	-92
4	36	-57.3333	100	-100	-17.3333	-68.6667	-46.6667	-76.6667	-100	-100	100	-64	7.33333	-88.6667	-75.3333	-94	-56	-100	100	-54	12	-60.6667	-62	-37.3333	-85.3333	-100	100	-100	14.6667	-67.3333	-95.3333	-82.6667	-77.3333	-64.6667	81.3333	-62	0	-44	-38.6667	-70.6667	-86.6667	-60	100	-100	17.3333	-100	-100	-100	-77.3333
5	38	14	-17.3333	-38.6667	36.6667	-8.66667	-29.3333	-17.3333	-24.6667	-4	10	-20	16	36	-12	-6.66667	-33.3333	-24.6667	16.6667	-27.3333	-12	13.3333	-41.3333	-19.3333	-32	-5.33333	-46	-30.6667	-12	-14	-38.6667	-36	-8	-54.6667	-61.3333	-78	-6.66667	-10.6667	-50	-72	-17.3333	-6.66667	-16.6667	-22.6667	-33.3333	-6	-13.3333	-39.3333	-44
6	36	-92	76	-52.6667	69.3333	-75.3333	-70.6667	-78	-68.6667	-50.6667	54.6667	2.66667	-24	-12	-18	-44	38	-89.3333	86.6667	-80	72.6667	-74	-82	-74.6667	-90.6667	-69.3333	87.3333	-54.6667	66	-73.3333	-70	-58	-52.6667	74	-100	-70	38.6667	-88.6667	-70.6667	-76.6667	-82.6667	-80.6667	82.6667	-62.6667	-37.3333	-66.6667	-76	-65.3333	-38.6667
7	34	-100	98	-72	-66.6667	-87.3333	-90.6667	-88.6667	-100	-100	100	-82	-44	-90	-90.6667	-90.6667	-100	-81.3333	94.6667	-28.6667	-61.3333	-89.3333	-88	-95.3333	-100	-82.6667	84.6667	-48	4	-86.6667	-90.6667	-92.6667	-100	-63.3333	85.3333	-32.6667	-36	-84	-88.6667	-92	-89.3333	-37.3333	56.6667	-18	6.66667	-31.3333	-68.6667	-90.6667	-41.3333
8	36	-16	15.3333	46.6667	37.3333	32.6667	28	-48	-39.3333	5.33333	-16	46.6667	32	61.3333	60	-40	-50.6667	26.6667	-1.33333	10.6667	20	57.3333	72	-36	-36	24	34.6667	65.3333	44	72.6667	66.6667	-27.3333	-18	18.6667	12	34	36.6667	76	67.3333	-32	-30	42.6667	37.3333	49.3333	38.6667	82.6667	60	-16.6667	36.6667
9	36	-44	71.3333	-4.66667	100	-39.3333	-65.3333	-92	-11.3333	57.3333	72	64.6667	100	62	64	64.6667	82.6667	-83.3333	99.3333	-28	100	-84.6667	-77.3333	-95.3333	-36.6667	-94.6667	96.6667	-30	100	-89.3333	-88	-86.6667	-21.3333	-47.3333	79.3333	-21.3333	96	-63.3333	-72.6667	-65.3333	-27.3333	-65.3333	78.6667	-13.3333	100	-54	-54.6667	-89.3333	-30.6667
10	34	-76	100	-53.3333	37.3333	-90.6667	-92.6667	-91.3333	-100	-77.3333	100	-73.3333	18.6667	-93.3333	-92	-93.3333	-100	-73.3333	100	-61.3333	29.3333	-90.6667	-93.3333	-92	-100	-98.6667	98.6667	-100	-100	-93.3333	-92.6667	-93.3333	-100	-98.6667	100	-87.3333	28	-93.3333	-92.6667	-92	-100	-81.3333	100	-74.6667	22.6667	-92.6667	-95.3333	-94.6667	-100
11	36	-100	100	-96.6667	-58.6667	-92	-92.6667	-92	-100	-100	100	-100	-78.6667	-91.3333	-92.6667	-91.3333	-100	-100	100	-100	-95.3333	-91.3333	-90	-90.6667	-100	-100	100	-100	-85.3333	-92	-88	-92	-100	-100	100	-82.6667	-68.6667	-92	-88	-97.3333	-97.3333	-100	97.3333	-100	-71.3333	-88	-93.3333	-89.3333	-100
12	40	-79.3333	67.3333	-26.6667	38	-52.6667	-57.3333	-50.6667	-82.6667	-71.3333	61.3333	-64	-66	-62.6667	-55.3333	-94.6667	-93.3333	-62	76	-72	40.6667	-53.3333	-56	-61.3333	-65.3333	-57.3333	52.6667	-36	26	-53.3333	-58.6667	-69.3333	-77.3333	-64.6667	61.3333	-50.6667	-58.6667	-49.3333	-69.3333	-73.3333	-92	-88	62.6667	-54.6667	-49.3333	-52	-66.6667	-68.6667	-80
13	38	-38	-18.6667	-44.6667	-21.3333	-20.6667	7.33333	-85.3333	-97.3333	-40	29.3333	-76.6667	-81.3333	-53.3333	16.6667	-77.3333	-100	-32.6667	19.3333	-48	-46	-45.3333	-45.3333	-87.3333	-100	-34	18.6667	-40	-25.3333	-49.3333	-10	-90.6667	-100	-17.3333	14	-21.3333	6.66667	-13.3333	-37.3333	-33.3333	-82.6667	-74.6667	9.33333	-58.6667	-4	-32.6667	-54.6667	-90.6667	-98.6667
14	34	-100	100	-100	53.3333	-93.3333	-90.6667	-92	-100	-100	100	-100	35.3333	-90.6667	-90.6667	-93.3333	-100	-100	100	-100	39.3333	-96	-92.6667	-96	-100	-100	100	-100	49.3333	-94	-58	-92.6667	-100	-100	100	-100	52.6667	-100	-100	-91.3333	-100	-100	100	-100	44	-100	-94.6667	-93.3333	-100
15	34	-100	99.3333	-76.6667	0	-96	-82.6667	-84.6667	-100	-100	100	-82.6667	0	-93.3333	-88	-91.3333	-100									-100	100	-76.6667	0	-89.3333	-94.6667	-90.6667	-96	-100	100	-88.6667	0	-90.6667	-90.6667	-89.3333	-96.6667	-100	100	-88	0	-91.3333	-87.3333	-90	-98.6667
16	32	-33.3333	-9.33333	-50.6667	41.3333	-35.3333	-38.6667	0	-38.6667	-44	68.6667	-17.3333	16.6667	-54	-50.6667	-86	-30.6667	-100	100	-81.3333	-37.3333	-82	-64	-81.3333	-78.6667	-100	100	-60.6667	31.3333	-71.3333	-61.3333	-86.6667	-41.3333	-100	100	-69.3333	-30	-89.3333	-25.3333	-48	-100	-88	92.6667	-74.6667	-25.3333	-84	-33.3333	-38.6667	-52.6667
17	38	-76.6667	63.3333	-73.3333	-62.6667	-72.6667	-70.6667	-81.3333	-89.3333	-66.6667	58.6667	-67.3333	-58.6667	-58.6667	-57.3333	-59.3333	-66.6667	-41.3333	65.3333	-49.3333	-45.3333	-47.3333	-44	-50.6667	-53.3333	-94.6667	73.3333	-54.6667	-63.3333	-47.3333	-62.6667	-62.6667	-74.6667	-71.3333	66	-72.6667	-72.6667	-69.3333	-68	-68.6667	-65.3333	-58	61.3333	-71.3333	-64.6667	-70.6667	-69.3333	-64	-72
18	32	-100	100	-59.3333	-56	-92	-90.6667	-88	-100	-100	100	-87.3333	1.33333	-89.3333	-93.3333	-93.3333	-100	-73.3333	64.6667	-65.3333	0	-61.3333	-64.6667	-82.6667	-62	-46.6667	60.6667	-26.6667	0	-44.6667	-58.6667	-81.3333	-43.3333	-100	100	-61.3333	0	-68	-74.6667	-81.3333	-100	-72.6667	71.3333	-62	0	-69.3333	-64	-86	-48.6667
19	36	-98.6667	96.6667	-100	-100	-93.3333	-90.6667	-93.3333	-99.3333	-88	100	-100	-100	-93.3333	-88	-90.6667	-100	-51.3333	90.6667	-92	-78.6667	-80	-86	-73.3333	-100	-89.3333	92	-93.3333	-69.3333	-76	-80	0	-100	-88.6667	95.3333	-97.3333	-92.6667	-87.3333	-90	-84.6667	-100	-82	86.6667	-85.3333	-94	-92.6667	-86	-86.6667	-98
20	36	-100	84.6667	0	61.3333	-100	-100	-100	-100	-85.3333	86.6667	-45.3333	49.3333	-96.6667	-100	-100	-76	-93.3333	100	-33.3333	29.3333	-100	-100	-100	-100	-100	100	0	0	-100	-100	-98.6667	-100	-78.6667	100	-62.6667	67.3333	-100	-100	-100	-100	-100	100	0	60	-100	-100	-100	-100
21	40	28.6667	-64	-14	26.6667	18.6667	-14.6667	-66.6667	-22.6667	-98.6667	85.3333	-99.3333	13.3333	-90	-92	-92.6667	-100	-46.6667	46.6667	-54	16.6667	-48	-57.3333	-90.6667	-60.6667	-24.6667	-26	-56	14	-42.6667	-45.3333	-85.3333	-20	22.6667	-38.6667	-34	24.6667	-24.6667	-19.3333	-86.6667	4	-97.3333	92.6667	-74.6667	14.6667	-84	-78.6667	-88	-94.6667
22	36	-100	100	-100	-100	-92	-92	-91.3333	-98.6667	-100	100	-100	-100	-94.6667	-92	-92	-100	-100	100	-100	-100	-93.3333	-93.3333	-94	-100	-98	100	-100	-100	-92	-92	-91.3333	-100	-100	99.3333	-100	-100	-98.6667	-92.6667	-90.6667	-100	-100	100	-100	-100	-92	-93.3333	-92	-100
23	32	-36	26	-23.3333	-46.6667	-40	-50.6667	-34.6667	-60	-100	77.3333	-16	52.6667	-63.3333	-62.6667	-68	-65.3333	-42	64.6667	-60	-53.3333	-53.3333	-66.6667	-68	-42.6667	-80	85.3333	-42.6667	84.6667	-88.6667	-88.6667	-66	-73.3333	-61.3333	44	-30.6667	56	-76.6667	-40	-50.6667	-41.3333	-46	57.3333	-66.6667	-66.6667	-81.3333	-46.6667	-45.3333	-52
24	34	-94.6667	95.3333	-20	-1.33333	-80	-78	-89.3333	-100	-84.6667	62.6667	-24	25.3333	-86.6667	-87.3333	-90.6667	-100	-93.3333	98.6667	-36	16	-85.3333	-92	-92	-100	-100	100	-28	36	-90.6667	-91.3333	-92	-99.3333	-88	100	-32.6667	30.6667	-66.6667	-90.6667	-91.3333	-100	-100	100	-26	24.6667	-93.3333	-91.3333	-93.3333	-100
25	38	-94.6667	93.3333	54.6667	48.6667	-85.3333	-85.3333	-89.3333	-89.3333	-64	93.3333	-37.3333	40	-70	-78	-79.3333	-93.3333	-90.6667	100	41.3333	44	-91.3333	-88	-84.6667	-97.3333	-87.3333	85.3333	38	64.6667	-78	-76	-48	-51.3333	-100	91.3333	36	44	-89.3333	-88	-84.6667	-93.3333	-90.6667	100	-22.6667	50.6667	-72	-85.3333	-88.6667	-100
26	38	-100	100	-100	-100	-100	-90	-94.6667	-100	-100	100	-100	-100	-100	-100	-100	-100	-45.3333	74	-74	-63.3333	-76	-97.3333	-82	-100	-78	37.3333	-45.3333	-50.6667	-64	-68	-100	-100	-100	100	-100	-100	-100	-100	-100	-100	-100	100	-41.3333	-79.3333	-74.6667	-100	-100	-100
27	38	-96	100	-90.6667	-92	-89.3333	-90.6667	-85.3333	-84	-100	100	-54.6667	-68	-100	-89.3333	-99.3333	-100	-76	100	-34	-100	-72	-76.6667	-78.6667	-82.6667	-88	100	-3.33333	-85.3333	-74	-85.3333	-45.3333	-86.6667	-100	100	-68.6667	-54.6667	-93.3333	-91.3333	-72	-86.6667	-93.3333	90.6667	-49.3333	-72	-92	-100	-100	-100
28	34	-14.6667	18	18	11.3333	-14.6667	-8.66667	-10.6667	-21.3333	-14.6667	19.3333	14.6667	20.6667	-14	-20.6667	-5.33333	-9.33333	-12	25.3333	26.6667	23.3333	-8	-5.33333	-9.33333	-19.3333	-8	13.3333	19.3333	21.3333	-12	-10	-16	-12	-8	16.6667	26	18	-14	-12	-10.6667	-6.66667	-14	13.3333	14	8	-10.6667	-12	-4.66667	-4.66667
29	38	-61.3333	96	-41.3333	18.6667	-51.3333	-55.3333	-44	-54	-65.3333	78.6667	-36.6667	-10.6667	-59.3333	-66.6667	-77.3333	-64.6667	-77.3333	100	-32.6667	-8	-66	-65.3333	-61.3333	-66	-50.6667	100	-44	-13.3333	-34.6667	-70.6667	-61.3333	-36.6667	-77.3333	100	-78.6667	-28.6667	-72	-64.6667	-64	-88	-46.6667	97.3333	-25.3333	12	-50	-49.3333	-70.6667	-76
30	40	-60	13.3333	-56	56	-50.6667	87.3333	-64	-95.3333	-59.3333	-26.6667	-76	-67.3333	-54	-66	-80.6667	-67.3333	-48	91.3333	-54.6667	57.3333	-37.3333	100	-68.6667	-95.3333	-61.3333	64	-70	-99.3333	-84	10.6667	-90	-56	-68.6667	89.3333	-64	15.3333	-46	54	-45.3333	-20.6667	56	24	-69.3333	-58	76	47.3333	-93.3333	-72
31	36	-38	48	-18.6667	-15.3333	-11.3333	-16	-13.3333	-38.6667	-56	65.3333	12	-38	-40.6667	-36	-52	-58	-48.6667	48	-8.66667	-32.6667	-75.3333	-32	-48	-70.6667	-10.6667	30	4.66667	-18.6667	-12	-8	-8	-37.3333	-48	22	-6.66667	-41.3333	-25.3333	-25.3333	-22	-95.3333	-67.3333	54	2	-14.6667	-33.3333	-46.6667	-49.3333	-54
32	40	-30.6667	44	-32	-2.66667	-20.6667	-24	-30.6667	-22	-24.6667	28	-24.6667	5.33333	-22	-26	-32	-26.6667	-53.3333	48	-17.3333	0	-32	-46	-64	-53.3333	-16.6667	-20	-11.3333	-19.3333	-45.3333	-44	-46.6667	-39.3333	-37.3333	41.3333	-14.6667	-2	-16	-25.3333	-26	-70.6667	-52	71.3333	-18.6667	1.33333	-22	-28.6667	-32	-84.6667
33	36	-100	100	-100	-100	-92	-93.3333	-96	-100	-46.6667	47.3333	-54	-54	-64.6667	-50.6667	-68	-100	-84	88	-90.6667	100	-90	-100	-100	-100	-81.3333	82	-96	100	-97.3333	-100	-100	-100	-97.3333	100	-100	98.6667	-89.3333	-94	-100	-100	-100	100	-100	-100	-90.6667	-100	-92	-100
34	42	91.3333	38	-54	-4.66667	84.6667	49.3333	-88	72.6667	-30.6667	49.3333	-58.6667	44	-18	-38.6667	-75.3333	-24	16	16	-94	-0.666667	-26.6667	44	-89.3333	32	-50.6667	22	-86	34	10	8	-69.3333	-15.3333	-41.3333	83.3333	-80	40.6667	-40	-62.6667	-80	-28.6667	-93.3333	89.3333	-72.6667	37.3333	-56	-56	-88.6667	-54
35	40	-24	48	-48.6667	-45.3333	-38	-35.3333	-46.6667	-34	-50.6667	84	-68.6667	-100	-66.6667	-87.3333	-50	-77.3333	-100	-100	-99.3333	-100	-100	-100	-100	-96	-100	100	-100	-100	-100	-100	-100	-100	-100	100	-100	-100	-100	-100	-100	-100	-100	-100	-100	-100	-100	-100	-100	-100
[truncated: 272 more columns]
