# Supplementary material for: Perceived match between own and observed models’ bodies: influence of face, viewpoints, and body size
Source: Sci Rep. 2020 Aug 19;10:13991. doi: 10.1038/s41598-020-70856-8 (PMC7438501; doi:10.1038/s41598-020-70856-8)
Supplement: Supplementary file 6 — Supplementary Information 6. [file 41598_2020_70856_MOESM6_ESM.xlsx]

## Sheet: Dataset 5
Dataset 5. Raw data for all post-experiment questions in Experiment 2.
Similarity = 'Which model do you think is physically most similar to you?', Rebrowse = 'Which model would you choose as 'your model' for online shopping?'
ID	JeansSize	Similarity	Rebrowse
1	36	Model +1	Model +1
2	38	Model +1	Model +1
3	38	Model +1	Model +1
4	36	Model +2	Model +2
5	38	Model 0	Model 0
6	36	Model +1	Model +2
7	34	Model +2	Model +2
8	36	Model -2	Model -2
9	36	Model +1	Model +1
10	34	Model +2	Model +2
11	36	Model +2	Model +2
12	40	Model 0	Model 0
13	38	Model +1	Model +2
14	34	Model +2	Model +2
15	34	Model +2	Model +2
16	32	Model +1	Model +2
17	38	Model +1	Model +1
18	32	Model +1	Model +1
19	36	Model +1	Model +1
20	36	Model +2	Model +2
21	40	Model 0	Model 0
22	36	Model +1	Model +1
23	32	Model +2	Model +2
24	34	Model 0	Model 0
25	38	Model +1	Model +2
26	38	Model +2	Model +2
27	38	Model +1	Model +1
28	34	Model +2	Model +1
29	38	Model +1	Model +1
30	40	Model 0	Model +1
31	36	Model +1	Model +1
32	40	Model +1	Model +1
33	36	Model +1	Model +2
34	42	Model 0	Model -1
35	40	Model +1	Model +1
