# Supplementary material for: Perceived match between own and observed models’ bodies: influence of face, viewpoints, and body size
Source: Sci Rep. 2020 Aug 19;10:13991. doi: 10.1038/s41598-020-70856-8 (PMC7438501; doi:10.1038/s41598-020-70856-8)
Supplement: Supplementary file 7 — Supplementary Information 7. [file 41598_2020_70856_MOESM7_ESM.xlsx]

## Sheet: Dataset 6
Dataset 6. Raw data for all questionnaires in Experiment 2.
Extra = Extraversion, Agree = Agreeableness, Consc = Conscientiousness, Neuro = Neuroticism, Open = Openness
RSE = Rosenberg Self-Esteem
MBSRQ = Multidimensional Body-Self Relations Questionnaire, SIC = Subjective Importance of Corporality, BOMS = Behaviors Oriented at Maintaining Shape, SPA = Self-evaluation of Physical Attractiveness, CPA = Care for Physical Aspect
		Big 5						MBSRQ
ID	JeansSize	Extra	Agree	Consc	Neuro	Open	RSE	SIC	BOMS	SPA	CPA
1	36	3.5	2	5	3	3.5	20	3	3	4.33333	3.6
2	38	3	2.5	4.5	2.5	3	24	2.68966	3.42857	4	3.2
3	38	4	3	4	2.5	3	17	3	3.57143	4	3
4	36	2.5	2	2.5	3	3.5	17	2.72414	4.57143	3.33333	2.8
5	38	3.5	1.5	1.5	3	4.5	20	2.51724	2	3.33333	2.8
6	36	2.5	2.5	4	3.5	3.5	19	2.55172	4.28571	3.33333	2.2
7	34	4	3	4	3	4	19	3.17241	4.42857	3.33333	3
8	36	2	3	3	3.5	4	8	3.31034	3.28571	2	3.4
9	36	4	4	5	2	3.5	19	3.41379	5	4	4.2
10	34	2.5	2.5	4.5	3	5	24	3.72414	5	5	4.2
11	36	4	3	4.5	1.5	5	29	3.34483	4.14286	5	4.2
12	40	2	4	2.5	2.5	3	14	3.51724	4.14286	2.33333	3.8
13	38	4	2	3	2	5	13	2.82759	1.42857	2.66667	3
14	34	2.5	4	4	4.5	4.5	7	3.75862	3.42857	2	4
15	34	3	3	4.5	1.5	3.5	29	3.65517	4.71429	3.33333	3.4
16	32	3	2	3	4.5	5	14	2.58621	2	2	2.4
17	38	3	2.5	3	3	3	19	2.89655	4	4	3
18	32	3	3	3.5	3.5	4	17	3.2069	3.85714	3	3.6
19	36	4.5	3	3.5	3	4	18	4.17241	4.42857	3.33333	3.8
20	36	4.5	4	3.5	3	4.5	28	3.03448	4.85714	3.66667	3.2
21	40	2.5	2.5	4	4.5	2	13	3.10345	4	1.33333	3.4
22	36	3	2.5	4	3	4.5	23	3.44828	3.42857	3.66667	3.8
23	32	5	4	4.5	1.5	4	28	3.96552	3.57143	4.33333	4.8
24	34	2	3.5	3.5	2.5	4.5	29	3.41379	4.28571	4.33333	3.2
25	38	3	2	2	4.5	5	19	3.17241	4	4.66667	3.2
26	38	2.5	3	4	3.5	4	16	2.82759	2.14286	2.33333	2.6
27	38	4	3	3	3	3.5	18	2.7931	2.14286	4	3.4
28	34	2.5	2	3	4	2.5	13	2.82759	3	3	2.2
29	38	3	1.5	3	3	4.5	15	2.65517	2.28571	4	3.2
30	40	1.5	2	3	3.5	1.5	7	3.27586	2.85714	1.33333	3
31	36	3.5	4	4	2	3.5	25	3.27586	3.28571	4	3.6
32	40	2.5	1.5	4	3.5	1	17	2.93103	1.57143	4	3.8
33	36	5	4.5	5	2.5	3.5	22	3.7931	3.14286	4	4.6
34	42	2.5	3	3.5	4	5	12	3.58621	4	3	4.4
35	40	4	4.5	4	3.5	2.5	22	3.17241	3	4	4
